# Supplementary material for: Hemoglobin A1C: Intracellular Heterogeneity and Functional Implications in Prediabetic and T2 Diabetic Erythrocytes
Source: Int J Mol Sci. 2025 Oct 11;26(20):9890. doi: 10.3390/ijms26209890 (PMC12564634; doi:10.3390/ijms26209890)
Supplement: Supplementary file 1 [file ijms-26-09890-s001.zip]

Archive with 1 entries (1 files):
- ijms-3898041-supplementary.pdf
